# Supplementary material for: The Effect of Green Extraction Technologies on the Chemical Composition of Medicinal Chaga Mushroom Extracts
Source: J Fungi (Basel). 2024 Mar 19;10(3):225. doi: 10.3390/jof10030225 (PMC10971126; doi:10.3390/jof10030225)
Supplement: Supplementary file 1 [file jof-10-00225-s001.zip]

Archive with 1 entries (1 files):
- jof-2911906-supplementary.pdf
